# Supplementary material for: SEE: structured representation of scientific evidence in the biomedical domain using Semantic Web techniques
Source: J Biomed Semantics. 2014 Jun 3;5(Suppl 1):S1. doi: 10.1186/2041-1480-5-S1-S1 (PMC4108886; doi:10.1186/2041-1480-5-S1-S1)
Supplement: Additional file 3 — gsexample_propositions_trig.txt. Named graph representations of assertion subjects. [file 2041-1480-5-S1-S1-S3.txt]

# RDF dataset for GS case study.

@prefix : <http://purl.org/see/gsexample#> .
@prefix dc: <http://purl.org/dc/elements/1.1/> .
@prefix owl: <http://www.w3.org/2002/07/owl#> .
@prefix rdf: <http://www.w3.org/1999/02/22-rdf-syntax-ns#> .
@prefix rdo: <http://purl.org/see/rdo#> .
@prefix xml: <http://www.w3.org/XML/1998/namespace> .
@prefix xsd: <http://www.w3.org/2001/XMLSchema#> .
@prefix rdfs: <http://www.w3.org/2000/01/rdf-schema#> .
@prefix oboInOwl: <http://www.geneontology.org/formats/oboInOwl#> .


### propositions as named graphs

:proposition-1 { :gs_enzyme-1 rdf:type :gs_enzyme ,
                      owl:NamedIndividual ,
                      [ rdf:type owl:Restriction ;
                        owl:onProperty :isolated_from ;
                        owl:someValuesFrom :rat_liver
                      ] }

:proposition-3 { :sample-1 rdf:type [ rdf:type owl:Restriction ;
                                         owl:onProperty :bears ;
                                         owl:someValuesFrom :gs_activity
                                       ] }

:proposition-4 { :gs-activity rdfs:subClassOf [ rdf:type owl:Restriction ;
                                                   owl:onProperty :has_bearer ;
                                                   owl:someValuesFrom :gs_enzyme
                                                 ] }

:proposition-5 { :sample-1 rdf:type [ rdf:type owl:Restriction ;
                                         owl:onProperty :isolated_from ;
                                         owl:someValuesFrom :rat_liver
                                       ] }

:proposition-15 { :sample-1 :is_output_of :TLM_purification }

:proposition-16 { :TLM-purification :has_input :sample-2 }

:proposition-17 { :sample-2 rdf:type :rat_liver_sample }

:proposition-18 { :rat_liver_sample rdfs:subClassOf [ rdf:type owl:Restriction ;
                                                         owl:onProperty :isolated_from ;
                                                         owl:someValuesFrom :rat_liver
                                                       ] }

:proposition-6 { :sample-1 :is_input_of :assay-1 }

:proposition-7 { :assay-1 :has_output :data_item-1 }

:proposition-8 { :data_item-1 rdf:type [ rdf:type owl:Restriction ;
                                             owl:onProperty :measurement_of ;
                                             owl:someValuesFrom :gs_activity
                                           ] }

:proposition-9 { :data_item-1 :is_output_of :assay-1 }

:proposition-10 { :assay-1 rdf:type :gamma_ghs_assay }

:proposition-11 { :gamma_ghs_assay rdfs:subClassOf [ rdf:type owl:Restriction ;
                                                        owl:onProperty :achieves_objective ;
                                                        owl:someValuesFrom :gs_activity_measurement_objective
                                                      ] }

:proposition-12 { :gs_activity_measurement_objective owl:equivalentClass [ rdf:type owl:Restriction ;
                                                                              owl:onProperty :is_objective_to_measure ;
                                                                              owl:someValuesFrom :gs_activity
                                                                            ] }
