# Supplementary material for: SEE: structured representation of scientific evidence in the biomedical domain using Semantic Web techniques
Source: J Biomed Semantics. 2014 Jun 3;5(Suppl 1):S1. doi: 10.1186/2041-1480-5-S1-S1 (PMC4108886; doi:10.1186/2041-1480-5-S1-S1)
Supplement: Additional file 5 — gsexample_sparql.txt. SPARQL queries for the case study representation. [file 2041-1480-5-S1-S1-S5.txt]

PREFIX rdf: <http://www.w3.org/1999/02/22-rdf-syntax-ns#>
PREFIX owl: <http://www.w3.org/2002/07/owl#>
PREFIX xsd: <http://www.w3.org/2001/XMLSchema#>
PREFIX rdfs: <http://www.w3.org/2000/01/rdf-schema#>
PREFIX rdo: <http://purl.org/see/rdo#>
PREFIX : <http://purl.org/see/gsexample#>

# Q1: Which locations of GS have been asserted?
# A1: rat liver

SELECT ?location
{
	_:q11 a rdo:assertion ;
		rdo:asserts _:q12 .
	_:q12 a rdo:proposition .
	GRAPH _:q12
	{
	?enzyme rdfs:label "GS-enzyme"@en .
		_:q13 a ?enzyme ;
			a _:q14 .
		_:q14 a owl:Restriction ;
			owl:onProperty :isolated_from ;
			owl:someValuesFrom ?location . 
	}
}

# Q2: Where has rat liver GS been reported?
# A2: The Meister 1985 and Tate 1972 reports.

SELECT ?proposition ?report
{
	_:q21 a rdo:assertion ;
		rdo:asserts ?proposition ;
		rdo:is_assertion_made_in ?report .
	?proposition a rdo:proposition .
	GRAPH ?proposition
	{
	?enzyme rdfs:label "GS-enzyme"@en .
		_:q23 a ?enzyme ;
			a _:q24 .
		_:q24 a owl:Restriction ;
			owl:onProperty :isolated_from ;
			owl:someValuesFrom ?location . 
	}
}

# Q3: Do the assertions made in these reports pertain to independent observations?
# A3: No. Meister’s assertion is based on Tate et al’s assertion. Moreover, some of the authors of the two reports are identical.

ASK
{
	_:q31 a rdo:assertion ;
		rdo:asserts ?proposition .
	_:q33 a rdo:assertion ;
		rdo:asserts ?proposition .
	?proposition a rdo:proposition .
	GRAPH ?proposition
	{
	?enzyme rdfs:label "GS-enzyme"@en .
		_:q23 a ?enzyme ;
			a _:q24 .
		_:q24 a owl:Restriction ;
			owl:onProperty :isolated_from ;
			owl:someValuesFrom ?location . 
	}
	_:q31 rdo:inferred_from _:q33 .
}

SELECT ?assertion1 ?assertion2 ?selfCitator
{
	?assertion1 a rdo:assertion ;
		rdo:asserts ?proposition .
	?assertion2 a rdo:assertion ;
		rdo:asserts ?proposition .
	?proposition a rdo:proposition .
	GRAPH ?proposition
	{
	?enzyme rdfs:label "GS-enzyme"@en .
		_:q23 a ?enzyme ;
			a _:q24 .
		_:q24 a owl:Restriction ;
			owl:onProperty :isolated_from ;
			owl:someValuesFrom ?location . 
	}
	?assertion1 rdo:inferred_from ?assertion2 .
	?assertion1 rdo:is_assertion_made_by ?selfCitator .
	?assertion2 rdo:is_assertion_made_by ?selfCitator .
}

# Q4: Is there experimental evidence and where is it described?
# A4: Yes. In the Tate 1972 report.

SELECT ?assertion ?proposition ?report
{
	?assertion rdo:asserts ?proposition ;
		rdo:is_inferred_from _:q42 .
	GRAPH ?proposition
	{
	?enzyme rdfs:label "GS-enzyme"@en .
		_:q23 a ?enzyme ;
			a _:q24 .
		_:q24 a owl:Restriction ;
			owl:onProperty :isolated_from ;
			owl:someValuesFrom ?location . 
	}
	_:q42 rdo:asserts _:q43 ;
		rdo:is_assertion_made_in ?report .
	GRAPH _:q43
	{ _:q44 :measurement_of _:g45 . }
}

# Q5: Which observations and techniques were used for establishing rat liver as GS source?
# A5: 1.extraction of a sample from rat liver (technique: TLM purification), 2.that sample has GS-activity (technique: gamma-GHS assay)
# This query assumes that the different propositions are merged in one assertion.

SELECT ?gsAssertion ?proposition ?evidenceAssertion ?objective ?technique
{
	?gsAssertion rdo:asserts ?proposition ;
		rdo:is_inferred_from ?evidenceAssertion .
	GRAPH ?proposition
	{
	?enzyme rdfs:label "GS-enzyme"@en .
		_:q23 a ?enzyme ;
			a _:q24 .
		_:q24 a owl:Restriction ;
			owl:onProperty :isolated_from ;
			owl:someValuesFrom ?location . 
	}
	?evidenceAssertion rdo:asserts _:q43 ;
	GRAPH _:q43
	{
		{
		_:q44 :is_output_of _:q46 .
		_:q46 a ?technique .
		?technique rdfs:subClassOf _:q50 .
			_:q50 a owl:Restriction ;
				owl:onProperty :achieves_objective ;
				owl:someValuesFrom ?objective .
		}
	UNION
		{
			_:q52 :is_output_of ?technique .
		?technique a _:q53 .
			_:q53 a owl:Restriction ;
				owl:onProperty :achieves_objective ;
				owl:someValuesFrom ?objective .
		}
	}
}

#Q6: Did Tate et al really make these observations and conclusions? Who created this account of their findings?
#A6: Christian Bölling.

SELECT ?assertion ?curator
{
	_:q60 rdo:is_assertion_made_by ?curator ;
		rdo:asserts _:q61 .
	GRAPH _:q61
	{ ?assertion rdo:is_assertion_made_by :suresh_tate }
}

# All assertions which are directly or indirectly used to infer a given assertion (:targetAssertion):
SELECT ?premise
{ :targetAssertion rdo:is_inferred_from ?premise }

# All assertions made in a given report (:targetReport)
SELECT ?assertion
{ ?assertion rdo:is_assertion_made_in :targetReport }

# All assertions made by a given agent (:targetAgent)
SELECT ?assertion
{ ?assertion rdo:is_assertion_made_by :targetAgent }

# All assertions on the same subject (:targetSubject)
SELECT ?assertion
{ ?assertion rdo:is_assertion_asserting :targetSubject }

# All agents making assertions on a given subject (:targetSubject)
SELECT DISTINCT ?agent
{
?assertion rdo:is_assertion_asserting :targetSubject ;
	rdo:is_assertion_made_by ?agent .
}
